# Supplementary material for: Hypoglossal Nerve Stimulation for Obstructive Sleep Apnea: A Systematic Review and Meta-Analysis on Responder-Based Outcomes and Between-Study Heterogeneity
Source: J Clin Med. 2026 Jul 2;15(13):5180. doi: 10.3390/jcm15135180 (PMC13363095; doi:10.3390/jcm15135180)
Supplement: Supplementary file 1 [file jcm-15-05180-s001.zip]

Archive with 1 entries (1 files):
- jcm-4334383-supplementary.pdf
